# Supplementary material for: Genomic epidemiology of healthcare-associated respiratory virus infections in Pittsburgh, Pennsylvania, 2018–2020
Source: Infect Control Hosp Epidemiol. 2025 Nov 4;47(1):53–63. doi: 10.1017/ice.2025.10328 (PMC12780897; doi:10.1017/ice.2025.10328)
Supplement: Rangachar Srinivasa et al. supplementary material 2 — Rangachar Srinivasa et al. supplementary material [file S0899823X25103280sup002.xlsx]

## Sheet: Sheet1
Specimen ID	Species	Rhinovirus genotype	Season	Same patient specimens	Genetically related clusters	BioSample	SRA	NCBI accession number	GISAID
INF00001	Influenza A Virus, H3N2		2017-2018			SAMN50453104	SRR34884309	PV421052,PV421053,PV421054,PV421055,PV421056,PV421057,PV421058,PV421059	PB2: EPI4163989 / PB1: EPI4163990 / PA: EPI4163988 / HA: EPI4163992 / NP: EPI4163985 / NA: EPI4163991 / MP: EPI4163987 / NS: EPI4163986
INF00003	Influenza A Virus, H1N1 (2009 pandemic)		2017-2018			SAMN50453105	SRR34884308	PV421060,PV421061,PV421062,PV421063,PV421064,PV421065,PV421066,PV421067	PB2: EPI4163997 / PB1: EPI4163998 / PA: EPI4163996 / HA: EPI4164000 / NP: EPI4163993 / NA: EPI4163999 / MP: EPI4163995 / NS: EPI4163994
INF00004	Influenza A Virus, H3N2		2017-2018			SAMN50453106	SRR34884133	PV421068,PV421069,PV421070,PV421071,PV421072,PV421073,PV421074,PV421075	PB2: EPI4164005 / PB1: EPI4164006 / PA: EPI4164004 / HA: EPI4164008 / NP: EPI4164001 / NA: EPI4164007 / MP: EPI4164003 / NS: EPI4164002
INF00008	Influenza A Virus, H1N1 (2009 pandemic)		2018-2019		11	SAMN50453107	SRR34884224	PV421076,PV421077,PV421078,PV421079,PV421080,PV421081,PV421082,PV421083	PB2: EPI4164013 / PB1: EPI4164014 / PA: EPI4164012 / HA: EPI4164016 / NP: EPI4164009 / NA: EPI4164015 / MP: EPI4164011 / NS: EPI4164010
INF00009	Influenza A Virus, H1N1 (2009 pandemic)		2018-2019		11	SAMN50453108	SRR34884213	PV421084,PV421085,PV421086,PV421087,PV421088,PV421089,PV421090,PV421091	PB2: EPI4164021 / PB1: EPI4164022 / PA: EPI4164020 / HA: EPI4164024 / NP: EPI4164017 / NA: EPI4164023 / MP: EPI4164019 / NS: EPI4164018
INF00014	Influenza A Virus, H1N1 (2009 pandemic)		2018-2019		10	SAMN50453109	SRR34884170	PV421092,PV421093,PV421094,PV421095,PV421096,PV421097,PV421098,PV421099	PB2: EPI4164029 / PB1: EPI4164030 / PA: EPI4164028 / HA: EPI4164032 / NP: EPI4164025 / NA: EPI4164031 / MP: EPI4164027 / NS: EPI4164026
INF00017	Influenza A Virus, H1N1 (2009 pandemic)		2018-2019			SAMN50453110	SRR34884159	PV421038,PV421039,PV421040,PV421041,PV421042,PV421043	PB2: EPI4164037 / PB1: EPI4164038 / PA: EPI4164036 / HA: EPI4164040 / NP: EPI4164033 / NA: EPI4164039 / MP: EPI4164035 / NS: EPI4164034
INF00018	Influenza A Virus, H1N1 (2009 pandemic)		2018-2019			SAMN50453111	SRR34884148	PV421100,PV421101,PV421102,PV421103,PV421104,PV421105,PV421106,PV421107	PB2: EPI4164045 / PB1: EPI4164046 / PA: EPI4164044 / HA: EPI4164048 / NP: EPI4164041 / NA: EPI4164047 / MP: EPI4164043 / NS: EPI4164042
INF00019	Influenza A Virus, H1N1 (2009 pandemic)		2018-2019			SAMN50453112	SRR34884105	PV421108,PV421109,PV421110,PV421111,PV421112,PV421113,PV421114,PV421115	PB2: EPI4164053 / PB1: EPI4164054 / PA: EPI4164052 / HA: EPI4164056 / NP: EPI4164049 / NA: EPI4164055 / MP: EPI4164051 / NS: EPI4164050
INF00020	Influenza A Virus, H1N1 (2009 pandemic)		2018-2019			SAMN50453113	SRR34884094	PV421116,PV421117,PV421118,PV421119,PV421120,PV421121,PV421122,PV421123	PB2: EPI4164061 / PB1: EPI4164062 / PA: EPI4164060 / HA: EPI4164064 / NP: EPI4164057 / NA: EPI4164063 / MP: EPI4164059 / NS: EPI4164058
INF00022	Influenza A Virus, H1N1 (2009 pandemic)		2018-2019			SAMN50453114	SRR34884307	PV421124,PV421125,PV421126,PV421127,PV421128,PV421129,PV421130,PV421131	PB2: EPI4164069 / PB1: EPI4164070 / PA: EPI4164068 / HA: EPI4164072 / NP: EPI4164065 / NA: EPI4164071 / MP: EPI4164067 / NS: EPI4164066
INF00023	Influenza A Virus, H3N2		2018-2019			SAMN50453115	SRR34884296	PV421132,PV421133,PV421134,PV421135,PV421136,PV421137,PV421138,PV421139	PB2: EPI4164077 / PB1: EPI4164078 / PA: EPI4164076 / HA: EPI4164080 / NP: EPI4164073 / NA: EPI4164079 / MP: EPI4164075 / NS: EPI4164074
INF00024	Influenza A Virus, H3N2		2019-2020			SAMN50453116	SRR34884285	PV421140,PV421141,PV421142,PV421143,PV421144,PV421145,PV421146,PV421147	PB2: EPI4164085 / PB1: EPI4164086 / PA: EPI4164084 / HA: EPI4164088 / NP: EPI4164081 / NA: EPI4164087 / MP: EPI4164083 / NS: EPI4164082
INF00025	Influenza A Virus, H1N1 (2009 pandemic)		2018-2019			SAMN50453117	SRR34884274	PV421148,PV421149,PV421150,PV421151,PV421152,PV421153,PV421154,PV421155	PB2: EPI4164093 / PB1: EPI4164094 / PA: EPI4164092 / HA: EPI4164096 / NP: EPI4164089 / NA: EPI4164095 / MP: EPI4164091 / NS: EPI4164090
INF00026	Influenza A Virus, H1N1 (2009 pandemic)		2018-2019			SAMN50453118	SRR34884263	PV421156,PV421157,PV421158,PV421159,PV421160,PV421161,PV421162,PV421163	PB2: EPI4164101 / PB1: EPI4164102 / PA: EPI4164100 / HA: EPI4164104 / NP: EPI4164097 / NA: EPI4164103 / MP: EPI4164099 / NS: EPI4164098
INF00028	Influenza A Virus, H1N1 (2009 pandemic)		2018-2019		10	SAMN50453119	SRR34884252	PV421164,PV421165,PV421166,PV421167,PV421168,PV421169,PV421170,PV421171	PB2: EPI4164109 / PB1: EPI4164110 / PA: EPI4164108 / HA: EPI4164112 / NP: EPI4164105 / NA: EPI4164111 / MP: EPI4164107 / NS: EPI4164106
INF00029	Influenza A Virus, H1N1 (2009 pandemic)		2018-2019			SAMN50453120	SRR34884209	PV421172,PV421173,PV421174,PV421175,PV421176,PV421177,PV421178,PV421179	PB2: EPI4164117 / PB1: EPI4164118 / PA: EPI4164116 / HA: EPI4164120 / NP: EPI4164113 / NA: EPI4164119 / MP: EPI4164115 / NS: EPI4164114
INF00030	Influenza A Virus, H1N1 (2009 pandemic)		2018-2019		10	SAMN50453121	SRR34884198	PV421180,PV421181,PV421182,PV421183,PV421184,PV421185,PV421186,PV421187	PB2: EPI4164125 / PB1: EPI4164126 / PA: EPI4164124 / HA: EPI4164128 / NP: EPI4164121 / NA: EPI4164127 / MP: EPI4164123 / NS: EPI4164122
INF00032	Influenza A Virus, H1N1 (2009 pandemic)		2018-2019			SAMN50453122	SRR34884187	PV421188,PV421189,PV421190,PV421191,PV421192,PV421193,PV421194,PV421195	PB2: EPI4164133 / PB1: EPI4164134 / PA: EPI4164132 / HA: EPI4164136 / NP: EPI4164129 / NA: EPI4164135 / MP: EPI4164131 / NS: EPI4164130
INF00033	Influenza A Virus, H1N1 (2009 pandemic)		2018-2019		10	SAMN50453123	SRR34884144	PV421044,PV421045,PV421046,PV421047,PV421048,PV421049,PV421050,PV421051	PB2: EPI4164141 / PB1: EPI4164142 / PA: EPI4164140 / HA: EPI4164144 / NP: EPI4164137 / NA: EPI4164143 / MP: EPI4164139 / NS: EPI4164138
INF00035	Influenza A Virus, H3N2		2017-2018			SAMN50453124	SRR34884132	PV421196,PV421197,PV421198,PV421199,PV421200,PV421201,PV421202,PV421203	PB2: EPI4164149 / PB1: EPI4164150 / PA: EPI4164148 / HA: EPI4164152 / NP: EPI4164145 / NA: EPI4164151 / MP: EPI4164147 / NS: EPI4164146
INF00037	Influenza A Virus, H3N2		2017-2018			SAMN50453125	SRR34884121	PV421204,PV421205,PV421206,PV421207,PV421208,PV421209,PV421210,PV421211	PB2: EPI4164157 / PB1: EPI4164158 / PA: EPI4164156 / HA: EPI4164160 / NP: EPI4164153 / NA: EPI4164159 / MP: EPI4164155 / NS: EPI4164154
INF00039	Influenza A Virus, H1N1 (2009 pandemic)		2017-2018			SAMN50453126	SRR34884238	PV421212,PV421213,PV421214,PV421215,PV421216,PV421217,PV421218,PV421219	PB2: EPI4164165 / PB1: EPI4164166 / PA: EPI4164164 / HA: EPI4164168 / NP: EPI4164161 / NA: EPI4164167 / MP: EPI4164163 / NS: EPI4164162
INF00041	Influenza B Virus, Yamagata		2017-2018			SAMN50453127	SRR34884231	PV387761,PV387762,PV387763,PV387764,PV387765,PV387766,PV387767,PV387768	PB2: EPI4164173 / PB1: EPI4164174 / PA: EPI4164172 / HA: EPI4164176 / NP: EPI4164169 / NA: EPI4164175 / MP: EPI4164171 / NS: EPI4164170
INF00042	Influenza B Virus, Yamagata		2017-2018			SAMN50453128	SRR34884230	PV387769,PV387770,PV387771,PV387772,PV387773,PV387774,PV387775,PV387776	PB2: EPI4164181 / PB1: EPI4164182 / PA: EPI4164180 / HA: EPI4164184 / NP: EPI4164177 / NA: EPI4164183 / MP: EPI4164179 / NS: EPI4164178
INF00043	Influenza A Virus, H3N2		2017-2018			SAMN50453129	SRR34884229	PV421220,PV421221,PV421222,PV421223,PV421224,PV421225,PV421226,PV421227	PB2: EPI4164189 / PB1: EPI4164190 / PA: EPI4164188 / HA: EPI4164192 / NP: EPI4164185 / NA: EPI4164191 / MP: EPI4164187 / NS: EPI4164186
INF00044	Influenza B Virus, Yamagata		2017-2018			SAMN50453130	SRR34884228	PV387753,PV387754,PV387755,PV387756,PV387757,PV387758,PV387759,PV387760	PB2: EPI4164197 / PB1: EPI4164198 / PA: EPI4164196 / HA: EPI4164200 / NP: EPI4164193 / NA: EPI4164199 / MP: EPI4164195 / NS: EPI4164194
INF00045	Influenza A Virus, H1N1 (2009 pandemic)		2018-2019			SAMN50453131	SRR34884227	PV421228,PV421229,PV421230,PV421231,PV421232,PV421233,PV421234,PV421235	PB2: EPI4164205 / PB1: EPI4164206 / PA: EPI4164204 / HA: EPI4164208 / NP: EPI4164201 / NA: EPI4164207 / MP: EPI4164203 / NS: EPI4164202
INF00047	Influenza A Virus, H1N1 (2009 pandemic)		2018-2019			SAMN50453132	SRR34884226	PV421236,PV421237,PV421238,PV421239,PV421240,PV421241,PV421242,PV421243	PB2: EPI4164213 / PB1: EPI4164214 / PA: EPI4164212 / HA: EPI4164216 / NP: EPI4164209 / NA: EPI4164215 / MP: EPI4164211 / NS: EPI4164210
INF00048	Influenza A Virus, H1N1 (2009 pandemic)		2018-2019			SAMN50453133	SRR34884225	PV421244,PV421245,PV421246,PV421247,PV421248,PV421249,PV421250,PV421251	PB2: EPI4164221 / PB1: EPI4164222 / PA: EPI4164220 / HA: EPI4164224 / NP: EPI4164217 / NA: EPI4164223 / MP: EPI4164219 / NS: EPI4164218
INF00049	Influenza A Virus, H1N1 (2009 pandemic)		2018-2019			SAMN50453134	SRR34884223	PV421252,PV421253,PV421254,PV421255,PV421256,PV421257,PV421258,PV421259	PB2: EPI4164229 / PB1: EPI4164230 / PA: EPI4164228 / HA: EPI4164232 / NP: EPI4164225 / NA: EPI4164231 / MP: EPI4164227 / NS: EPI4164226
INF00050	Influenza A Virus, H3N2		2017-2018			SAMN50453135	SRR34884222	PV421260,PV421261,PV421262,PV421263,PV421264,PV421265,PV421266,PV421267	PB2: EPI4164237 / PB1: EPI4164238 / PA: EPI4164236 / HA: EPI4164240 / NP: EPI4164233 / NA: EPI4164239 / MP: EPI4164235 / NS: EPI4164234
INF00051	Influenza B Virus, Victoria		2019-2020			SAMN50453136	SRR34884221	PV387777,PV387778,PV387779,PV387780,PV387781,PV387782,PV387783,PV387784	PB2: EPI4164245 / PB1: EPI4164246 / PA: EPI4164244 / HA: EPI4164248 / NP: EPI4164241 / NA: EPI4164247 / MP: EPI4164243 / NS: EPI4164242
INF00052	Influenza B Virus, Victoria		2019-2020			SAMN50453137	SRR34884220	PV387785,PV387786,PV387787,PV387788,PV387789,PV387790,PV387791,PV387792	PB2: EPI4164253 / PB1: EPI4164254 / PA: EPI4164252 / HA: EPI4164256 / NP: EPI4164249 / NA: EPI4164255 / MP: EPI4164251 / NS: EPI4164250
INF00053	Influenza B Virus, Victoria		2019-2020			SAMN50453138	SRR34884219	PV387793,PV387794,PV387795,PV387796,PV387797,PV387798,PV387799,PV387800	PB2: EPI4164261 / PB1: EPI4164262 / PA: EPI4164260 / HA: EPI4164264 / NP: EPI4164257 / NA: EPI4164263 / MP: EPI4164259 / NS: EPI4164258
MPV00001	HMPV A2		2019-2020		13	SAMN50453139	SRR34884218	PV383321
MPV00002	HMPV B2		2018-2019			SAMN50453140	SRR34884217	PV383322
MPV00003	HMPV B1		2017-2018			SAMN50453141	SRR34884216	PV383323
MPV00004	HMPV B1		2018-2019			SAMN50453142	SRR34884215	PV383324
MPV00006	HMPV B1		2018-2019			SAMN50453143	SRR34884214	PV383325
MPV00007	HMPV B1		2017-2018		14	SAMN50453144	SRR34884212	PV383326
MPV00008	HMPV A2		2018-2019		12	SAMN50453145	SRR34884211	PV383327
MPV00009	HMPV B1		2017-2018			SAMN50453146	SRR34884210	PV383328
MPV00010	HMPV B2		2018-2019			SAMN50453147	SRR34884177	PV383329
MPV00011	HMPV B2		2017-2018			SAMN50453148	SRR34884176	PV383330
MPV00012	HMPV B2		2018-2019			SAMN50453149	SRR34884175	PV383331
MPV00013	HMPV B1		2017-2018			SAMN50453150	SRR34884174	PV383332
MPV00014	HMPV B1		2017-2018		14	SAMN50453151	SRR34884173	PV383333
MPV00015	HMPV B1		2017-2018			SAMN50453152	SRR34884172	PV383334
MPV00017	HMPV B1		2018-2019			SAMN50453153	SRR34884171	PV383335
MPV00020	HMPV B1		2018-2019			SAMN50453154	SRR34884169	PV383336
MPV00021	HMPV B2		2018-2019			SAMN50453155	SRR34884168	PV383337
MPV00022	HMPV B1		2018-2019			SAMN50453156	SRR34884167	PV383338
MPV00025	HMPV B1		2018-2019			SAMN50453157	SRR34884166	PV383339
MPV00026	HMPV B1		2018-2019	P 13		SAMN50453158	SRR34884165	PV383340
MPV00027	HMPV B1		2018-2019			SAMN50453159	SRR34884164	PV383341
MPV00028	HMPV A2		2018-2019		12	SAMN50453160	SRR34884163	PV383342
MPV00029	HMPV B1		2017-2018			SAMN50453161	SRR34884162	PV383343
MPV00032	HMPV A2		2017-2018			SAMN50453162	SRR34884161	PV383344
MPV00033	HMPV B2		2017-2018			SAMN50453163	SRR34884160	PV383345
MPV00034	HMPV B2		2017-2018			SAMN50453164	SRR34884158	PV383346
MPV00035	HMPV B2		2018-2019			SAMN50453165	SRR34884157	PV383347
MPV00036	HMPV B1		2018-2019			SAMN50453166	SRR34884156	PV383348
MPV00037	HMPV B2		2018-2019			SAMN50453167	SRR34884155	PV383349
MPV00038	HMPV B1		2018-2019			SAMN50453168	SRR34884154	PV383350
MPV00039	HMPV B1		2018-2019	P 13		SAMN50453169	SRR34884153	PV383351
MPV00040	HMPV B2		2018-2019			SAMN50453170	SRR34884152	PV383352
MPV00043	HMPV B2		2018-2019			SAMN50453171	SRR34884151	PV383353
MPV00044	HMPV B2		2018-2019			SAMN50453172	SRR34884150	PV383354
MPV00045	HMPV B1		2018-2019			SAMN50453173	SRR34884149	PV383355
MPV00048	HMPV A2		2018-2019		13	SAMN50453174	SRR34884147	PV383356
RHV00001	Rhinovirus C	C15	2019-2020			SAMN50453175	SRR34884146	PV423890
RHV00002	Rhinovirus A	A16	2018-2019			SAMN50453176	SRR34884113	PV423891
RHV00003	Rhinovirus A	A41	2017-2018			SAMN50453177	SRR34884112	PV423892
RHV00011	Rhinovirus A	A41	2018-2019			SAMN50453178	SRR34884111	PV423893
RHV00012	Rhinovirus C	C34	2018-2019			SAMN50453179	SRR34884110	PV423894
RHV00013	Rhinovirus C	C36	2018-2019			SAMN50453180	SRR34884109	PV423895
RHV00014	Rhinovirus C	C15	2019-2020			SAMN50453181	SRR34884108	PV423896
RHV00017	Rhinovirus A	A62	2018-2019			SAMN50453182	SRR34884107	PV423897
RHV00024	Rhinovirus A	A89	2018-2019	P 9		SAMN50453183	SRR34884106	PV423898
RHV00026	Rhinovirus C	C11	2018-2019			SAMN50453184	SRR34884104	PV423899
RHV00033	Rhinovirus C	C15	2018-2019			SAMN50453185	SRR34884103	PV423900
RHV00034	Rhinovirus A	A38	2018-2019	P 7		SAMN50453186	SRR34884102	PV423901
RHV00035	Rhinovirus A	A12	2018-2019	P 10		SAMN50453187	SRR34884101	PV423902
RHV00039	Rhinovirus A	A12	2018-2019	P 10		SAMN50453188	SRR34884100	PV423903
RHV00041	Rhinovirus C	C19	2018-2019			SAMN50453189	SRR34884099	PV423904
RHV00043	Rhinovirus A	A82	2018-2019			SAMN50453190	SRR34884098	PV423905
RHV00044	Rhinovirus C	C50	2017-2018			SAMN50453191	SRR34884097	PV423906
RHV00049	Rhinovirus C	C15	2017-2018			SAMN50453192	SRR34884096	PV423907
RHV00050	Rhinovirus A	A38	2017-2018			SAMN50453193	SRR34884095	PV423908
RHV00051	Rhinovirus A	A38	2017-2018	P 7		SAMN50453194	SRR34884093	PV423909
RHV00055	Rhinovirus C	C18	2017-2018			SAMN50453195	SRR34884092	PV423910
RHV00061	Rhinovirus C	C11	2017-2018	P 7	1	SAMN50453196	SRR34884091	PV423911
RHV00062	Rhinovirus C	C11	2017-2018		1	SAMN50453197	SRR34884090	PV423912
RHV00063	Rhinovirus C	C11	2017-2018		1	SAMN50453198	SRR34884089	PV423913
RHV00064	Rhinovirus C	C11	2017-2018		1	SAMN50453199	SRR34884088	PV423914
RHV00065	Rhinovirus C	C11	2017-2018		1	SAMN50453200	SRR34884087	PV423915
RHV00067	Rhinovirus C	C44	2017-2018	P 1		SAMN50453201	SRR34884086	PV423916
RHV00071	Rhinovirus C	C44	2017-2018	P 1		SAMN50453202	SRR34884085	PV423917
RHV00075	Rhinovirus C	C44	2017-2018	P 1		SAMN50453203	SRR34884084	PV423918
RHV00079	Rhinovirus A	A38	2017-2018	P 7		SAMN50453204	SRR34884306	PV423919
RHV00081	Rhinovirus A	A10	2017-2018			SAMN50453205	SRR34884305	PV423920
RHV00083	Rhinovirus C	C56	2017-2018			SAMN50453206	SRR34884304	PV423921
RHV00090	Rhinovirus A	A56	2017-2018			SAMN50453207	SRR34884303	PV423922
RHV00092	Rhinovirus A	A38	2017-2018	P 7		SAMN50453208	SRR34884302	PV423923
RHV00093	Rhinovirus A	A10	2017-2018			SAMN50453209	SRR34884301	PV423924
RHV00098	Rhinovirus A	A73	2017-2018			SAMN50453210	SRR34884300	PV423925
RHV00099	Rhinovirus A	A54	2017-2018			SAMN50453211	SRR34884299	PV423926
RHV00104	Rhinovirus A	A22	2017-2018	P 3		SAMN50453212	SRR34884298	PV423927
RHV00105	Rhinovirus A	A22	2017-2018	P 3		SAMN50453213	SRR34884297	PV423928
RHV00109	Rhinovirus A	A38	2017-2018	P 7		SAMN50453214	SRR34884295	PV423929
RHV00114	Rhinovirus A	A56	2017-2018			SAMN50453215	SRR34884294	PV423930
RHV00115	Rhinovirus A	A22	2018-2019	P 5		SAMN50453216	SRR34884293	PV423931
RHV00116	Rhinovirus A	A38	2018-2019	P 7		SAMN50453217	SRR34884292	PV423932
RHV00119	Rhinovirus A	A73	2018-2019			SAMN50453218	SRR34884291	PV423933
RHV00123	Rhinovirus A	A8	2018-2019	P 5		SAMN50453219	SRR34884290	PV423934
RHV00124	Rhinovirus C	C39	2018-2019			SAMN50453220	SRR34884289	PV423935
RHV00126	Rhinovirus A	A101	2018-2019			SAMN50453221	SRR34884288	PV423936
RHV00129	Rhinovirus C	C6	2018-2019			SAMN50453222	SRR34884287	PV423937
RHV00130	Rhinovirus C	C28	2018-2019			SAMN50453223	SRR34884286	PV423938
RHV00131	Rhinovirus C	C6	2018-2019			SAMN50453224	SRR34884284	PV423939
RHV00134	Rhinovirus A	A89	2018-2019	P 9		SAMN50453225	SRR34884283	PV423940
RHV00135	Rhinovirus B	B4	2018-2019			SAMN50453226	SRR34884282	PV423941
RHV00140	Rhinovirus B	B4	2018-2019			SAMN50453227	SRR34884281	PV423942
RHV00143	Rhinovirus A	A38	2018-2019	P 7		SAMN50453228	SRR34884280	PV423943
RHV00144	Rhinovirus B	B70	2018-2019			SAMN50453229	SRR34884279	PV423944
RHV00145	Rhinovirus A	A62	2018-2019			SAMN50453230	SRR34884278	PV423945
RHV00149	Rhinovirus B	B48	2018-2019			SAMN50453231	SRR34884277	PV423946
RHV00152	Rhinovirus B	B79	2018-2019			SAMN50453232	SRR34884276	PV423947
RHV00158	Rhinovirus C	C35	2018-2019			SAMN50453233	SRR34884275	PV423948
RHV00159	Rhinovirus A	A38	2018-2019	P 7		SAMN50453234	SRR34884273	PV423949
RHV00161	Rhinovirus A	A88	2018-2019	P 4		SAMN50453235	SRR34884272	PV423950
RHV00164	Rhinovirus A	A38	2018-2019	P 7		SAMN50453236	SRR34884271	PV423951
RHV00165	Rhinovirus A	A38	2018-2019	P 7		SAMN50453237	SRR34884270	PV423952
RHV00166	Rhinovirus A	A89	2018-2019	P 9		SAMN50453238	SRR34884269	PV423953
RHV00167	Rhinovirus C	C25	2018-2019			SAMN50453239	SRR34884268	PV423954
RHV00170	Rhinovirus A	A38	2018-2019	P 7		SAMN50453240	SRR34884267	PV423955
RHV00172	Rhinovirus A	A73	2018-2019			SAMN50453241	SRR34884266	PV423956
RHV00173	Rhinovirus C	C36	2018-2019			SAMN50453242	SRR34884265	PV423957
RHV00174	Rhinovirus C	C11	2018-2019			SAMN50453243	SRR34884264	PV423958
RHV00177	Rhinovirus A	A88	2018-2019	P 4		SAMN50453244	SRR34884262	PV423959
RHV00179	Rhinovirus B	B70	2018-2019			SAMN50453245	SRR34884261	PV423960
RHV00180	Rhinovirus C	C11	2018-2019	P 2		SAMN50453246	SRR34884260	PV423961
RHV00183	Rhinovirus A	A101	2018-2019			SAMN50453247	SRR34884259	PV423962
RHV00185	Rhinovirus A	A78	2018-2019			SAMN50453248	SRR34884258	PV423963
RHV00192	Rhinovirus A	A38	2018-2019		3	SAMN50453249	SRR34884257	PV423964
RHV00200	Rhinovirus A	A38	2018-2019		3	SAMN50453250	SRR34884256	PV423965
RHV00203	Rhinovirus A	A38	2018-2019		4	SAMN50453251	SRR34884255	PV423966
RHV00204	Rhinovirus A	A38	2018-2019	P 6	4	SAMN50453252	SRR34884254	PV423967
RHV00205	Rhinovirus A	A41	2018-2019		5	SAMN50453253	SRR34884253	PV423968
RHV00206	Rhinovirus A	A41	2018-2019		5	SAMN50453254	SRR34884251	PV423969
RHV00208	Rhinovirus A	A89	2018-2019			SAMN50453255	SRR34884250	PV423970
RHV00212	Rhinovirus A	A82	2018-2019	P 6		SAMN50453256	SRR34884249	PV423971
RHV00215	Rhinovirus A	A16	2018-2019			SAMN50453257	SRR34884248	PV423972
RHV00220	Rhinovirus A	A12	2019-2020			SAMN50453258	SRR34884247	PV423973
RHV00221	Rhinovirus C	C19	2019-2020			SAMN50453259	SRR34884246	PV423974
RHV00225	Rhinovirus A	A16	2019-2020			SAMN50453260	SRR34884245	PV423975
RHV00226	Rhinovirus A	A13	2019-2020			SAMN50453261	SRR34884244	PV423976
RHV00229	Rhinovirus C	C24	2019-2020			SAMN50453262	SRR34884243	PV423977
RHV00232	Rhinovirus C	C8	2019-2020			SAMN50453263	SRR34884242	PV423978
RHV00236	Rhinovirus A	A49	2019-2020			SAMN50453264	SRR34884208	PV423979
RHV00237	Rhinovirus A	A1B	2019-2020			SAMN50453265	SRR34884207	PV423980
RHV00239	Rhinovirus A	A47	2019-2020			SAMN50453266	SRR34884206	PV423981
RHV00245	Rhinovirus C	C57	2019-2020			SAMN50453267	SRR34884205	PV423982
RHV00246	Rhinovirus A	A49	2019-2020			SAMN50453268	SRR34884204	PV423983
RHV00249	Rhinovirus A	A21	2019-2020			SAMN50453269	SRR34884203	PV423984
RHV00251	Rhinovirus C	C5	2019-2020			SAMN50453270	SRR34884202	PV423985
RHV00253	Rhinovirus A	A21	2019-2020			SAMN50453271	SRR34884201	PV423986
RHV00254	Rhinovirus C	C57	2019-2020			SAMN50453272	SRR34884200	PV423987
RHV00255	Rhinovirus A	A13	2019-2020			SAMN50453273	SRR34884199	PV423988
RHV00257	Rhinovirus C	C51	2019-2020	P 8		SAMN50453274	SRR34884197	PV423989
RHV00259	Rhinovirus C	C51	2019-2020	P 8		SAMN50453275	SRR34884196	PV423990
RHV00260	Rhinovirus A	A58	2019-2020		2	SAMN50453276	SRR34884195	PV423991
RHV00262	Rhinovirus A	A16	2019-2020	P 2		SAMN50453277	SRR34884194	PV423992
RHV00264	Rhinovirus B	B48	2019-2020		6	SAMN50453278	SRR34884193	PV423993
RHV00265	Rhinovirus A	A29	2019-2020			SAMN50453279	SRR34884192	PV423994
RHV00267	Rhinovirus B	B70	2019-2020			SAMN50453280	SRR34884191	PV423995
RHV00269	Rhinovirus C	C45	2019-2020			SAMN50453281	SRR34884190	PV423996
RHV00270	Rhinovirus A	A58	2019-2020		2	SAMN50453282	SRR34884189	PV423997
RHV00271	Rhinovirus B	B48	2019-2020		6	SAMN50453283	SRR34884188	PV423998
RHV00276	Rhinovirus B	B48	2019-2020			SAMN50453284	SRR34884186	PV423999
RHV00282	Rhinovirus A	A46	2019-2020			SAMN50453285	SRR34884185	PV424000
RHV00284	Rhinovirus A	A21	2019-2020			SAMN50453286	SRR34884184	PV424001
RHV00285	Rhinovirus C	C15	2019-2020	P 11		SAMN50453287	SRR34884183	PV424002
RHV00286	Rhinovirus C	C22	2019-2020			SAMN50453288	SRR34884182	PV424003
RHV00289	Rhinovirus C	C15	2019-2020	P 11		SAMN50453289	SRR34884181	PV424004
RHV00291	Rhinovirus C	C17	2019-2020			SAMN50453290	SRR34884180	PV424005
RSV00002	RSV B		2018-2019			SAMN50453291	SRR34884179	PV388320	EPI_ISL_19794703
RSV00003	RSV B		2018-2019			SAMN50453292	SRR34884178	PV388301	EPI_ISL_19794704
RSV00004	RSV B		2017-2018			SAMN50453293	SRR34884145	PV388325	EPI_ISL_19794705
RSV00005	RSV B		2018-2019			SAMN50453294	SRR34884143	PV388326	EPI_ISL_19794706
RSV00006	RSV B		2018-2019			SAMN50453295	SRR34884142	PV388321	EPI_ISL_19794707
RSV00007	RSV B		2018-2019			SAMN50453296	SRR34884141	PV388300	EPI_ISL_19794708
RSV00008	RSV B		2018-2019			SAMN50453297	SRR34884140	PV388302	EPI_ISL_19794709
RSV00009	RSV B		2018-2019		9	SAMN50453298	SRR34884139	PV388327	EPI_ISL_19794710
RSV00012	RSV B		2018-2019			SAMN50453299	SRR34884138	PV388322	EPI_ISL_19794711
RSV00013	RSV B		2018-2019		9	SAMN50453300	SRR34884137	PV388303	EPI_ISL_19794712
RSV00014	RSV B		2018-2019		7	SAMN50453301	SRR34884136	PV388319	EPI_ISL_19794700
RSV00015	RSV B		2018-2019			SAMN50453302	SRR34884135	PV388328	EPI_ISL_19794701
RSV00017	RSV B		2018-2019			SAMN50453303	SRR34884134	PV388323	EPI_ISL_19794713
RSV00018	RSV A		2018-2019	P 12	8	SAMN50453304	SRR34884131	PV388297	EPI_ISL_19794714
RSV00019	RSV A		2018-2019	P 12		SAMN50453305	SRR34884130	PV388298	EPI_ISL_19794715
RSV00020	RSV A		2018-2019			SAMN50453306	SRR34884129	PV388304	EPI_ISL_19794702
RSV00021	RSV A		2018-2019		8	SAMN50453307	SRR34884128	PV388318	EPI_ISL_19794716
RSV00023	RSV B		2018-2019		7	SAMN50453308	SRR34884127	PV388329	EPI_ISL_19794717
RSV00024	RSV B		2018-2019		7	SAMN50453309	SRR34884126	PV388305	EPI_ISL_19794718
RSV00026	RSV B		2018-2019		9	SAMN50453310	SRR34884125	PV388306	EPI_ISL_19794719
RSV00027	RSV B		2018-2019		7	SAMN50453311	SRR34884124	PV388330	EPI_ISL_19794720
RSV00028	RSV B		2018-2019			SAMN50453312	SRR34884123	PV388307	EPI_ISL_19794694
RSV00029	RSV A		2017-2018			SAMN50453313	SRR34884122	PV388299	EPI_ISL_19794721
RSV00030	RSV B		2017-2018			SAMN50453314	SRR34884120	PV388308	EPI_ISL_19794695
RSV00031	RSV B		2017-2018			SAMN50453315	SRR34884119	PV388309	EPI_ISL_19794722
RSV00032	RSV B		2017-2018			SAMN50453316	SRR34884118	PV388324	EPI_ISL_19794723
RSV00033	RSV B		2017-2018			SAMN50453317	SRR34884117	PV388310	EPI_ISL_19794696
RSV00034	RSV B		2018-2019			SAMN50453318	SRR34884116	PV388311	EPI_ISL_19794697
RSV00036	RSV A		2018-2019			SAMN50453319	SRR34884115	PV388312	EPI_ISL_19794724
RSV00038	RSV B		2018-2019			SAMN50453320	SRR34884114	PV388331	EPI_ISL_19794698
RSV00039	RSV B		2018-2019			SAMN50453321	SRR34884241	PV388313	EPI_ISL_19794725
RSV00040	RSV B		2018-2019			SAMN50453322	SRR34884240	PV388314	EPI_ISL_19794699
RSV00041	RSV A		2018-2019			SAMN50453323	SRR34884239	PV388332	EPI_ISL_19794726
RSV00042	RSV B		2018-2019			SAMN50453324	SRR34884237	PV388315	EPI_ISL_19794727
RSV00043	RSV A		2018-2019	P 12		SAMN50453325	SRR34884236	PV388335	EPI_ISL_19794728
RSV00044	RSV A		2019-2020			SAMN50453326	SRR34884235	PV388333	EPI_ISL_19794729
RSV00045	RSV A		2019-2020			SAMN50453327	SRR34884234	PV388334	EPI_ISL_19794730
RSV00047	RSV A		2019-2020			SAMN50453328	SRR34884233	PV388316	EPI_ISL_19794731
RSV00048	RSV A		2019-2020			SAMN50453329	SRR34884232	PV388317	EPI_ISL_19794732
